# Supplementary material for: Microcurrent-Mediated Modulation of Myofibroblasts for Cardiac Repair and Regeneration
Source: Int J Mol Sci. 2024 Mar 13;25(6):3268. doi: 10.3390/ijms25063268 (PMC10970173; doi:10.3390/ijms25063268)
Supplement: Supplementary file 1 [file ijms-25-03268-s001.zip]

Archive with 2 entries (2 files):
- 20240312_MS figures +Supps.ai
- MS_link access RNAseq data GEO.pdf
